# Supplementary material for: Hormonal and electrolyte predictors for methotrexate versus surgery in ectopic pregnancy
Source: PLoS One. 2025 Jul 2;20(7):e0327435. doi: 10.1371/journal.pone.0327435 (PMC12221073; doi:10.1371/journal.pone.0327435)
Supplement: S1 Data — (XLSX) [file pone.0327435.s001.xlsx]

## Sheet: Sheet1
Group	Age	Gravida	Parity	Abortion	Extrauterine_Gestation	Height_cm	Weight_kg	BMI	Gestational_week	WBC	HGB	HCT	MCV	PLT	MPV	NEU	LYMPH	MONO	TSH	St3	sT4	BUN	KRE	ALBUMİN	AST	ALT	LDH	Sodium	Calcium	Potassium	Magnesium	aPTT	PT	PTZ	INR	Fibrinogen
0	36	4	1	2	0	160	65	25.3906	9	9200	13	39.2	74.7	305000	11.1	6.5	2	0.5	1.9	3.2	0.9	11	0.5	41	9	11	230	141	9	4	1	34	14	99	1	365
0	30	3	2	0	0	167	65	23.3067	6	9000	13.8	40.3	86.1	399000	9.1	4.1	2.8	0.7	1.7	3.9	1.2	7.1	0.4	47	7	11	148	137	8.8	4.1	1.3	27.8	16	74	1.2	371
0	36	5	4	0	0	165	85	31.2213	6	10300	13.4	39	83.9	283000	11.8	7.3	2.2	0.6	0.2	3.1	1	14	0.5	42	18	19	225	139	9.3	4	1.5	34.4	13.6	99	1	365
0	27	5	2	2	0	163	80	30.1103	6	9700	12.7	39.8	89.6	298000	11.7	6.3	2.3	0.7	0.7	3.3	1	6	0.5	41	15	15	173	137	9.3	4	1.5	34.4	13.6	99	1	365
0	28	1	0	0	0	162	65	24.7676	6	9700	12.7	39.8	89.6	298000	11.7	6.3	2.3	0.7	0.7	3.3	1	6	0.5	41	15	15	173	137	9.3	4	1.5	34.4	13.6	99	1	365
0	28	1	0	0	0	170	70	24.2215	6	7500	13.5	39.4	85.1	193000	12.8	5.1	1.7	0.5	0.3	3.8	1.2	7	0.5	40	22	33	213	137	9.3	4	1.5	34	14	99	1	365
0	31	4	3	0	0	168	65	23.03	6	9100	13.7	40.8	84.8	318000	10	5.8	2.3	0.8	1.4	3.7	1.1	10	0.6	50	18	19	176	136	9.5	4.3	1.6	27.8	16	74	1.2	371
0	29	1	0	0	0	162	55	20.9572	6	10600	13.7	41	86.1	191000	12.5	5.2	3.9	1	5.7	4.1	1	8	0.6	44	21	17	217	142	9.5	4.3	1.6	27.8	16	74	1.2	371
0	31	2	1	0	0	175	80	26.1224	6	9600	14.3	41.8	84.6	305000	11.2	5	3.7	0.6	2.3	3.3	1	8	0.8	48	30	35	182	142	9.5	3.8	1.6	34.4	13.6	99	1	365
0	29	2	1	0	0	175	67	21.8776	6	12200	15.5	42.2	81.6	234000	10.5	9.5	2	0.6	1.2	3.7	1.2	7	0.4	45	18	15	252	140	9.2	4.1	1.6	34	14	99	1	365
0	24	1	0	0	0	158	70	28.0404	6	8800	13	37.5	89.1	272000	10.9	5.3	2.8	0.6	0.8	3.8	1.1	7	0.5	47	15	28	153	138	9.2	4.1	1.6	34	14	99	1	365
0	31	4	1	2	0	170	80	27.6817	6	8200	12.1	37	89.8	181000	13	6.1	1.4	0.5	3.1	3.7	1.2	11	0.5	41	16	20	165	138	9.2	4.1	1.6	27.8	16	74	1.2	371
0	29	2	1	0	0	165	80	29.3848	6	6500	11.5	34.9	79.3	326000	9.6	4.3	1.8	0.3	2.4	2.8	1.1	11	0.4	40	24	9	176	139	9.2	4.1	1.6	34.4	13.6	99	1	365
0	43	6	4	1	0	158	78	31.245	6	11100	14.6	43	84.6	306000	10.2	7.1	2.8	0.7	0.3	3.5	1.1	12	0.7	43	21	18	190	138	9.2	4.1	1.6	27	14.2	92	1	350
0	23	2	1	0	0	170	73	25.2595	6	8400	13.4	39.2	83.6	352000	9.2	5.2	2.5	0.6	2	3	1.2	11	0.5	45	36	54	173	139	9.2	4.1	1.6	34.4	13.6	99	1	365
0	26	1	0	0	0	160	50	19.5312	6	9300	13.1	36.4	87.1	215000	11.2	6.4	2	0.6	1.8	3	0.8	6	0.4	43	21	14	139	136	9.2	4.1	1.6	27.8	16	74	1.2	371
0	29	1	0	0	0	151	43	18.8588	6	8400	14.6	42.9	91.5	330000	9.8	10.1	3.9	0.7	2.3	3	1.1	10	0.7	48	15	17	173	135	9.2	4.1	1.6	25	12.7	105	0.9	446
0	29	3	2	0	0	170	70	24.2215	7	7800	11.3	34.8	84.3	309000	10.5	5.8	1.4	0.5	0.8	3.1	0.9	10	0.6	42	17	21	164	142	9.1	3.9	1.6	27.8	16	74	1.2	371
0	27	1	0	0	0	160	78	30.4688	7	14200	14	40.6	82.2	283000	9.6	10.3	3.1	0.6	0.8	2.9	1.3	11	0.5	43	16	13	228	138	9.1	3.9	1.6	25	12.7	105	0.9	446
0	22	1	0	0	0	151	55	24.1217	7	8200	13.3	39.5	86.2	234000	11.3	5	2.4	0.5	4.4	3.8	0.9	13	0.7	42	20	15	150	140	8.1	3.9	1.6	34	14	99	1	365
0	24	4	3	0	0	172	67	22.6474	8	12100	12.4	37.3	80.2	261000	10.2	7.4	3.7	0.7	3.9	3.1	0.8	7	0.5	44	26	17	206	135	9.2	4.2	1.6	34.4	13.6	99	1	365
0	29	6	1	3	1	147	41	18.9736	8	12000	11.8	35.9	90	233000	11.2	8.4	2.9	0.6	2.3	3.4	1	5	0.2	36	9	9	162	140	9.1	3.8	1.6	26.3	14.2	92	1	375
0	31	2	1	0	0	168	65	23.03	6	8800	13.4	41.7	80	360000	10	5.8	2.2	0.6	1.5	3.5	0.9	11	0.5	47	25	31	188	137	10.1	3.7	1.7	27.8	16	74	1.2	371
0	37	4	3	0	0	160	63	24.6094	6	11000	9.6	29.6	68.8	334000	11.1	8.2	1.9	0.6	2.8	2.9	0.7	12	0.5	49	16	14	219	139	10	4	1.7	27	14.2	92	1	350
0	40	4	3	0	0	160	85	33.2031	6	12100	13.7	31.6	88	258000	10.2	9	2.4	0.5	1.4	3.1	1.1	14	0.5	43	21	12	201	142	10	4	1.7	26.3	14.2	92	1	375
0	26	1	0	0	0	155	45	18.7305	7	8900	13.3	39.5	88	256000	11.9	5.9	2.3	0.5	1.5	3.1	1.1	14	0.8	52	18	16	235	141	9.1	4.5	1.7	34.4	13.6	99	1	365
0	24	1	0	0	0	168	70	24.8016	7	10100	12.8	35.6	86.6	202000	11.9	6.9	2.2	0.8	1.5	3.1	0.9	7	0.7	45	17	13	183	141	9.1	4.5	1.7	34.4	13.6	99	1	365
0	31	3	2	0	0	170	78	26.9896	7	6600	12.2	34.9	83.5	188000	10.2	4.7	1.5	0.4	2.1	3.4	1.1	7	0.4	38	14	9	149	139	8.3	3.8	1.7	27.8	16	74	1.2	371
0	21	1	0	0	0	170	73	25.2595	7	8600	14.2	39.7	86.9	259000	11.1	5.9	1.7	0.7	2.1	3.4	1.1	10	0.5	42	20	18	209	139	8.3	3.8	1.7	34.4	13.6	99	1	365
0	26	2	1	0	0	165	70	25.7117	7	11500	14.7	43.1	88.1	362000	10.7	8.5	2.2	0.6	1.4	3.6	1.1	11	0.5	48	24	18	221	139	8.3	3.8	1.7	34.4	13.6	99	1	365
0	25	3	1	1	0	160	72	28.125	7	6300	13.6	40.2	90.7	309000	10.3	3.9	1.7	0.5	1.4	3.6	1.1	9	0.5	43	16	15	143	136	9.2	3.2	1.7	27.8	16	74	1.2	371
0	28	2	1	0	0	165	72	26.4463	7	9600	14.7	41.7	85.3	291000	10.5	5.9	3	0.5	1.2	3	1.1	12	0.5	47	28	58	190	138	9.2	3.2	1.7	25	12.7	105	0.9	446
0	30	3	2	0	0	158	78	31.245	7	9700	14.8	41.7	83.1	286000	9.5	5.5	3.5	0.6	1.3	3.5	1.1	9	0.5	47	20	21	177	140	9.2	3.2	1.7	26.3	14.2	92	1	375
0	41	3	2	0	0	168	75	26.5731	7	7300	14	43.1	83.7	276000	11.2	4.4	2.1	0.6	0.008	3.2	1.2	10	0.5	40	20	21	157	139	9.2	3.2	1.7	34.4	13.6	99	1	365
0	24	2	1	0	0	162	67	25.5296	7	11100	14.5	40.2	90.5	248000	10.1	8.3	1.9	0.8	1.1	2.9	1	10	0.6	49	16	20	200	137	9.2	3.2	1.7	27.8	16	74	1.2	371
0	28	1	0	0	0	160	62	24.2188	7	10800	14.9	41.9	82.6	223000	10.6	7.7	2.3	0.6	1.7	2.5	0.8	8.6	0.5	42	11	14	190	139	9.2	4	1.7	34.4	13.6	99	1	365
0	30	3	2	0	0	175	60	19.5918	8	9400	14.3	41.6	84.4	348000	9.9	5.9	2.5	0.8	1.1	3.1	1.6	7	0.5	46	21	31	190	137	8.2	4.2	1.7	34	14	99	1	365
0	33	3	1	1	0	160	76	29.6875	8	8800	14.9	45	83	256000	10.5	6.5	1.6	0.3	0.2	3	1.1	7	0.5	41	17	28	167	137	8.2	4.2	1.7	27.8	16	74	1.2	371
0	31	3	2	0	0	171	68	23.255	8	7800	12.6	37.4	79.9	336000	11.1	5	2.1	0.5	0.6	3.5	0.9	12	0.7	42	17	17	163	139	8.2	4.2	1.7	25	12.7	105	0.9	446
0	37	2	1	0	0	163	75	28.2284	8	7500	10.5	31.9	68.5	331000	9.3	4.5	2.2	0.6	1.6	3.4	1.1	12	0.6	45	17	11	200	140	8.2	4.2	1.7	27.8	16	74	1.2	371
0	32	2	1	0	0	160	82	32.0312	8	9600	14.3	42.9	82.2	399000	10.7	6.4	2.4	0.4	0.4	3.2	1.3	11	0.7	45	25	22	180	137	8.2	4.2	1.7	27.8	16	74	1.2	371
0	34	2	1	0	0	167	70	25.0995	7	7900	12.7	37.2	79	286000	9.8	5.5	1.6	0.5	1.6	2.4	1.2	16	0.6	40	23	24	208	142	8.7	3.9	1.8	34	14	99	1	365
0	22	2	0	1	0	157	53	21.5019	7	9500	11.7	36.5	80.9	399000	9.7	6.5	2	0.8	3.7	2.9	0.9	5	0.4	42	14	16	194	139	8.7	3.9	1.8	34.4	13.6	99	1	365
0	21	2	1	0	0	155	47	19.563	7	8600	13.8	41.6	77.8	337000	12.1	6.3	1.5	0.6	0.1	3.5	1.6	15	0.6	46	19	16	170	136	8.7	3.9	1.8	27	14.2	92	1	350
0	29	8	2	5	0	159	62	24.5243	7	12000	15	41	90	216000	11.2	8.7	2.3	0.9	3.7	2.9	0.9	9	0.8	42	14	13	204	139	8.7	3.9	1.8	26.3	14.2	92	1	375
0	34	3	2	0	0	162	63	24.0055	8	11300	14	42.7	82.8	327000	10.3	7.3	3	0.7	1.1	3.7	1.3	8	0.6	45	13	16	202	138	10	3.9	1.8	34	14	99	1	365
0	29	2	1	0	0	172	93	31.4359	8	10500	13.6	40	82.1	476000	9.2	6.6	3	0.5	3.9	3.1	0.8	10	0.5	44	32	31	184	136	10	4.3	1.8	27	14.2	92	1	350
0	32	5	4	0	0	158	60	24.0346	9	11600	13.9	40.7	88.7	238000	10.7	9.2	1.8	0.5	0.4	3.4	1	6	0.4	42	16	12	158	134	9.1	3.5	1.8	27	14.2	92	1	350
0	27	1	0	0	0	177	80	25.5354	6	6300	14.3	40.5	77	244000	10.5	3.5	2	0.6	0.8	3.8	1.1	7	0.5	48	23	27	142	139	9.3	3.9	1.9	34.4	13.6	99	1	365
0	31	4	3	0	0	167	71	25.4581	6	8300	13	37.7	86	257000	10	4.8	2.5	0.7	2.3	3	1	11	0.5	45	17	16	208	139	9.3	3.9	1.9	34	14	99	1	365
0	26	4	2	1	0	155	58	24.1415	6	9100	14.7	41.7	82.6	484000	9.2	5.9	2.4	0.5	1.7	3.9	1.2	8	0.6	48	20	22	188	136	9.8	3.9	1.9	25	12.7	105	0.9	446
0	29	3	2	0	0	170	70	24.2215	7	7400	12.7	38.5	83.3	370000	9.7	4	2.6	0.7	1.8	3	1.2	13.5	0.7	48	13	11	139	137	9.4	4.8	1.9	34	14	99	1	365
0	29	1	0	0	0	168	55	19.487	7	8700	13.4	37.4	82	400000	10.4	5.9	1.9	0.7	1.7	2.6	1	8	0.5	51	24	17	191	136	9.9	4.4	1.9	34.4	13.6	99	1	365
0	30	3	2	0	0	155	75	31.2175	7	8100	13.8	42.4	83.5	202000	10.4	5.1	2.5	0.3	2.2	3.8	1.4	15	0.5	45	10	22	202	140	9.3	4.2	1.9	34.4	13.6	99	1	365
0	29	1	0	0	0	170	65	22.4913	7	6800	13.9	39.5	86.8	259000	10.1	3.4	3	0.3	1.5	3.8	1.2	9	0.4	41	127	284	201	142	9.3	4.2	1.9	34.4	13.6	99	1	365
0	24	2	1	0	0	165	60	22.0386	9	9000	14.9	46.5	86.1	261000	11.6	6.8	1.5	0.4	2.5	3.3	1.2	9	0.7	50	18	14	216	137	10.2	4.3	1.9	26.3	14.2	92	1	375
0	25	1	0	0	0	165	65	23.8751	9	7300	12.8	37.2	85.1	318000	9.2	4.5	1.9	0.6	1.2	2.2	1	10	0.5	46	14	10	169	140	9	4.1	1.9	34.4	13.6	99	1	365
0	31	1	0	0	0	157	52	21.0962	9	6400	12	36.9	83.9	257000	11.5	4.4	1.4	0.5	0.008	3.6	1.3	6	0.4	44	22	20	177	140	9	4.1	1.9	34.4	13.6	99	1	365
0	35	3	2	0	0	170	68	23.5294	7	8200	14.1	40.9	83.8	231000	10.9	5.1	2.2	0.7	0.4	3.3	1	9	0.4	41	15	9	213	138	9.5	3.9	2	34.4	13.6	99	1	365
0	34	6	5	0	0	155	90	37.461	8	7400	13.5	40.4	84.2	311000	10.3	4.8	2.1	0.4	0.6	3.6	1.3	19	0.6	47	26	31	191	140	9.5	4.2	2	27.8	16	74	1.2	371
0	22	1	0	0	0	157	50	20.2848	7	12000	13.9	39.2	87.1	332000	11.1	9.3	1.8	0.7	0.1	3.6	1.5	12	0.5	46	15	20	207	138	9.9	3.7	2.1	27.8	16	74	1.2	371
0	32	2	1	0	0	162	70	26.6728	6	8300	13.9	39.4	86	254000	9.4	4.7	2.8	0.6	0.4	3.3	1.2	7	0.5	41	15	27	164	138	9.7	4.1	2.3	34.4	13.6	99	1	365
0	30	1	0	0	0	165	60	22.0386	6	10500	13.5	39.5	80.3	315000	10.1	7.5	1.5	1.1	1.2	3.7	1.1	9	0.6	49	16	19	175	138	10.4	4.1	2.3	25	12.7	105	0.9	446
1	36	3	1	0	1	169	63	22.0581	6	7300	14	44	85	232000	11	4	2	1	7	3	1	8	1	49	24	23	185	141	11	4	1	27	13	97	1	324
1	33	3	0	2	0	160	80	31.25	7	7700	13	38	88	404000	10	5	2	0	1	4	1	18	1	46	13	10	197	141	8	4	2	30	16	123	0.9	252
1	29	5	2	2	0	155	60	24.974	6	8200	12	35	77	400000	10	4	4	0	1	4	1	8	0	48	25	19	237	137	10	4	2	29	15	98	85	313
1	30	1	0	0	0	160	60	23.4375	7	5600	11	34	78	199000	9	4	2	0	2	4	1	14	1	44	27	25	266	140	10	4	2	28	14	78	1.1	289
1	24	2	0	1	0	160	55	21.4844	7	8900	14	41	86	415000	10	6	2	1	2	4	1	9	1	45	21	12	164	138	10	4	2	27	14	94	1	330
1	31	1	0	0	0	170	75	25.9516	6	7400	13	40	82	313000	10	3	3	0	2	4	1	14	1	43	26	23	257	140	9	4	2	30	14	87	1.1	311
1	33	2	1	0	0	167	52	18.6453	7	5200	10	30	84	238000	10	4	1	0	1	3	1	16	1	47	18	43	135	141	9	4	2	28	13	119	0.9	313
1	39	4	3	0	0	174	71	23.4509	7	8300	14	42	84	278000	11	6	2	0	2	3	1	8	1	47	14	13	195	141	10	4	2	38	14	107	0.9	367
1	28	4	1	2	0	150	70	31.1111	6	7400	13	40	86	276000	11	4	3	0	1	3	1	8	1	44	23	33	168	137	9	4	2	37	14	88	1	544
1	35	3	2	0	0	160	75	29.2969	6	6400	14	43	86	191000	10	4	1	0	0	4	1	12	1	41	10	9	129	140	9	4	2	22	12	102	0.9	303
1	25	3	1	1	0	167	72	25.8166	6	11700	12	40	82	480000	9	8	3	0	1	3	1	9	1	49	12	14	169	136	10	4	2	25	14	82	1.1	254
1	34	4	1	2	0	170	72	24.9135	6	7400	13	38	91	336000	10	4	3	0	1	3	1	15	1	42	23	20	157	144	10	4	2	25	14	84	1.1	254
1	31	5	3	1	0	170	73	25.2595	6	5600	14	40	89	257000	10	3	2	0	2	3	1	9	1	44	19	20	216	140	9	4	2	25	14	79	1.1	291
1	39	4	2	1	0	168	70	24.8016	8	6600	14	45	81	330000	9	4	2	0	0	4	1	10	0	45	20	44	150	139	9	4	2	27	13	98	1	234
1	37	1	0	0	0	168	65	23.03	6	8100	9	30	69	315000	11	5	2	0	2	3	1	15	0	45	10	9	137	141	9	4	2	26	13	116	0.9	389
1	28	5	4	0	0	156	60	24.6548	6	7900	14	40	88	242000	11	6	2	0	2	3	1	12	1	45	22	21	208	142	10	4	2	29	15	105	0.9	392
1	35	4	3	0	0	163	80	30.1103	7	10600	14	42	85	284000	11	7	3	1	1	3	1	15	1	46	20	17	179	140	10	4	2	32	13	78	1.1	388
1	24	1	0	0	0	165	61	22.4059	7	7500	13	40	91	234000	10	5	2	1	5	4	1	17	1	47	15	15	223	134	10	4	2	28	13	102	0.9	314
1	32	2	1	0	0	168	64	22.6757	6	9100	13	38	80	304000	10	4	4	1	8	4	1	14	1	44	22	13	207	136	10	4	2	30	17	100	1	241
1	24	2	0	1	0	160	58	22.6562	7	6000	11	33	82	305000	9	4	2	0	2	4	1	8	0	41	26	19	210	136	9	4	2	29	14	96	1	400
1	23	1	0	0	0	163	60	22.5827	7	12800	13	37	93	252000	9	8	4	1	3	3	2	8	0	38	28	25	145	138	8	4	2	30	17	72	1.2	241
1	27	4	0	3	0	163	65	24.4646	8	7200	13	38	89	276000	10	4	2	0	8	3	2	11	0	37	17	12	127	140	8	4	2	28	15	96	1	311
1	30	1	0	0	0	155	50	20.8117	7	10200	14	40	80	282000	11	9	1	0	2	3	1	10	1	45	34	29	220	139	10	4	2	30	16	82	1.1	252
1	29	1	0	0	0	168	65	23.03	7	13000	13	40	87	354000	10	9	3	1	2	3	1	6	1	48	21	17	218	139	10	4	2	30	14	112	0.9	254
1	34	2	1	0	0	150	65	28.8889	6	8200	13	39	94	247000	10	5	2	0	2	3	1	10	1	48	25	20	208	140	9	4	2	37	14	103	0.9	544
1	22	1	0	0	0	160	60	23.4375	8	9200	15	44	85	801000	8	6	2	1	1	3	1	6	0	44	29	27	232	137	10	5	2	28	18	63	1.3	358
1	38	3	2	0	0	164	85	31.6032	6	7400	12	35	84	164000	12	4	3	0	2	3	1	10	1	44	23	21	226	142	10	4	2	25	14	96	1	249
1	34	4	2	1	0	156	60	24.6548	6	4900	13	37	80	272000	10	3	2	0	1	3	1	10	1	48	20	19	215	141	9	4	2	30	14	114	0.9	254
1	42	3	1	1	0	165	65	23.8751	7	7900	13	38	83	258000	11	5	2	0	3	3	2	16	1	46	21	15	199	138	10	4	2	44	15	97	1	248
1	34	1	0	0	0	155	60	24.974	7	9400	11	36	59	330000	10	6	2	0	2	3	1	11	0	45	21	24	162	140	9	4	2	26	14	87	1.1	310
1	30	3	2	0	0	155	55	22.8928	6	11500	13	39	86	261000	11	8	2	0	1	3	1	12	0	42	20	29	134	140	9	4	2	30	15	97	1	286
1	27	1	0	0	0	168	93	32.9507	6	5200	14	43	86	217000	10	3	2	0	2	3	1	10	1	45	20	30	181	142	9	4	2	29	14	104	0.9	366
1	34	4	3	0	0	160	70	27.3438	7	9100	14	40	86	339000	10	6	2	1	5	3	1	11	1	48	20	9	192	138	10	4	2	27	13	124	0.8	390
1	27	3	2	0	0	150	62	27.5556	6	8400	12	38	80	439000	9	5	2	1	2	3	1	11	0	48	27	19	255	140	9.5	4	2	28	13	97	1	332
1	31	3	0	2	0	148	72	32.8707	6	6500	13	37	89	245000	11	4	2	0	2	4	2	7	1	49	23	21	190	137	10	4	2	29	14	112	0.9	366
1	30	1	0	0	0	155	62	25.8065	6	9200	14	42	81	259000	10	6	3	0	2	3	1	7	1	45	19	17	173	139	10	4	2	28	13	90	1	385
1	40	7	3	1	2	163	89	33.4977	7	9200	14	42	87	354000	10	5	3	0	2	3	1	10	1	45	15	9	227	142	10	4	2	29	13	108	0.9	402
1	31	4	2	1	0	160	95	37.1094	8	7500	10	32	72	298000	10	5	2	0	2	3	1	9	0	41	12	12	168	133	9	4	2	27	15	87	1	393
1	35	4	3	0	0	172	70	23.6614	6	13200	14	40	89	279000	10	11	2	0	2	3	1	10	1	50	26	18	292	138	10	4	2	28	15	113	0.9	292
1	28	2	1	0	0	168	65	23.03	7	7900	14	40	88	283000	10	5	2	0	4	3	1	8	1	50	33	27	269	141	10	4	2	27	13	101	0.9	323
2	32	6	3	1	0	170	66	22.8374	7	14600	11	32	77	262000	9	12	2	0	2	4	1	9	1	40	16	15	171	138	9	4	2	22	12	104	0.9	248
2	30	1	0	0	0	172	60	20.2812	7	8100	14	45	94	357000	9	5	2	0	3	4	1	8	1	46	18	14	187	141	10	4	2	29	15	85	1.1	209
2	42	7	4	2	0	158	78	31.245	9	9500	13	41	77	276000	10	6	3	1	3	3	1	13	1	42	14	18	183	142	9	4	2	24	13	72	1.2	247
2	25	1	0	0	0	164	64	23.7954	8	12600	13	39	86	320000	8.9	9	3	1	3	3	1	15	1	47	24	19	207	141	9.9	4	2	34	15	106	0.9	410
2	41	3	1	0	1	150	55	24.4444	9	7300	14	38	84	305000	9	5	2	0	1	2	1	9	1	44	25	16	299	138	10	4	2	26	13	89	1	496
2	26	2	1	0	0	175	79	25.7959	6	5800	12	36	88	203000	11	3	2	0	2	3	1	8	0	38	22	22	220	137	8	4	2	32	13	111	0.9	388
2	39	7	5	1	0	170	62	21.4533	6	8900	14	42	89	284000	10	5	3	0	7	3	1	12	0	46	16	19	172	139	10	4	2	30	12	76	1.2	314
2	32	3	1	1	0	160	65	25.3906	6	12700	8	22	87	241000	11	10	2	1	1	3	1	12	0	35	16	10	270	140	9	4	2	24	14	107	0.9	313
2	19	3	2	0	0	158	60	24.0346	8	8200	8.8	26	82	256000	13	5	2	1	2	3	1	7	1	45	20	13	200	141	10	4	2	31	15	114	0.9	328
2	26	1	0	0	0	158	55	24	6	11800	11	34	90	284000	10	10	2	0	2	3	1	12	1	44	13	17	166	141	10	4	2	21	15	81	1.1	274
2	24	4	2	1	0	155	69	28.7201	7	9200	14	41	88	307000	9	5	3	0	2	3	1	7	0	45	17	11	204	140	9	4	2	31	15	111	0.9	455
2	33	8	2	5	0	168	65	23.03	7	5100	14	39	82	254000	11	2	3	0	8	3	2	11	1	48	29	37	251	140	10	4	2	27	15	89	1	390
2	37	4	3	0	0	160	60	23.4375	7	13500	11	35	84	388000	9	12	1	0	1	6	1	12	0	43	11	10	188	137	9	4	2	25	12	86	1.1	299
2	32	1	0	0	0	170	53	24.45	8	3900	12	36	79	214000	10	2	1	0	2	3	1	11	0	45	17	14	154	141	9	4	2	26	15	83	1.1	274
2	29	7	4	2	0	160	64	25	7	8700	10	34	87	347000	10	5	3	0	2	3	1	11	1	47	22	20	189	137	10	4	2	27	13	76	1.2	343
2	26	1	0	0	0	170	72	24.9135	7	5000	11	31	81	212000	9	3	1	1	2	3	1	9	1	45	28	27	257	140	9	4	2	29	14	96	1	400
2	34	4	3	0	0	165	60	22.0386	7	7300	13	39	85	255000	11	5	1	1	1	3	1	9	0	47	23	15	217	139	9	4	2	29	14	88	1	382
2	25	2	1	0	0	169	73	25.5593	7	9300	14	41	83	386000	10	6	3	1	4	4	1	15	0	47	57	62	249	135	9	4	2	24	12	97	1	404
2	28	3	1	1	0	167	52	23.45	7	6200	14	43	83	310000	10	4	2	0	2	3	1	8	0	46	26	19	267	138	10	4	2	26	13	92	1	257
2	34	7	3	3	0	170	64	22.1453	7	16300	13	38	92	271000	10	13	2	1	2	3	1	10	1	42	21	28	207	140	10	4	2	26	13	97	1	257
2	28	1	0	0	0	160	50	23.67	6	7900	13	38	90	204000	11	6	1	1	3	3	1	9	1	43	16	10	140	137	10	4	2	30	13	102	0.9	267
2	27	2	1	0	0	148	45	20.5442	6	8500	9	24	86	291000	9	5	2	1	2	3	1	11	0	44	31	23	202	140	9	4	2	22	12	88	1	367
